# Supplementary material for: Differential Effects of Pancreatic Cancer-Derived Extracellular Vesicles Driving a Suppressive Environment
Source: Int J Mol Sci. 2023 Sep 27;24(19):14652. doi: 10.3390/ijms241914652 (PMC10572854; doi:10.3390/ijms241914652)
Supplement: Supplementary file 1 [file ijms-24-14652-s001.zip]

Archive with 1 entries (1 files):
- ijms-2614873-supplementary.pdf
